# Supplementary material for: Gut Microbiota Combined with Serum Metabolomics to Investigate the Hypoglycemic Effect of Actinidia arguta Leaves
Source: Nutrients. 2023 Sep 23;15(19):4115. doi: 10.3390/nu15194115 (PMC10574697; doi:10.3390/nu15194115)
Supplement: Supplementary file 1 [file nutrients-15-04115-s001.zip]

Archive with 1 entries (1 files):
- nutrients-2613039-supplementary.pdf
